# Supplementary material for: New Tests to Measure Individual Differences in Matching and Labelling Facial Expressions of Emotion, and Their Association with Ability to Recognise Vocal Emotions and Facial Identity
Source: PLoS One. 2013 Jun 28;8(6):e68126. doi: 10.1371/journal.pone.0068126 (PMC3695959; doi:10.1371/journal.pone.0068126)
Supplement: Table S1 — KDEF stimuli used in the tests. Left columns display the expression and KDEF label of faces selected for Emotion-matching and labelling tasks. Right columns display mean accuracy (n = 80) and whether the item was included in 100-item match and label or 65-item match and 48-item label. (XLSX) [file pone.0068126.s004.xlsx]

## Sheet: Table S1
Table S1.
KDEF stimuli used in the tests. Left columns display the expression and KDEF label of faces selected for Emotion-matching and labelling tasks. Right columns display mean accuracy (n=80) and whether the item was included in 100-item match and label or 65-item match and 48-item label.
Target face			Matching Task Distractors (a)				Mean (SD)			Item Inclusion (b)
Expression	KDEF label		Expression	KDEF label Face 1	KDEF label Face 2		Matching	Labelling		100-item Match & Label	65-item Match	48-item Label
afraid	AF07AFHL		sad	AF12SAHR	AF11SAHR		0.79 (0.41)	0.53 (0.5)				x
afraid	AF09AFHL		sad	AF14SAHL	AF13SAHR		0.66 (0.48)	0.69 (0.47)		x		x
afraid	AF13AFHL		sad	AF33SAHL	BF23SAHR		0.83 (0.38)	0.15 (0.36)
afraid	AF16AFS		sad	AF03SAS	AF29SAS		0.56 (0.5)	0.91 (0.28)		x		x
afraid	AF23AFHR		sad	AF01SAHR	AF21SAHL		0.55 (0.5)	0.28 (0.45)
afraid	AF24AFS		sad	AF32SAS	AF34SAS		0.9 (0.3)	0.65 (0.48)		x	x	x
afraid	AM01AFHR		sad	BM23SAHL	BM08SAHR		0.34 (0.48)	0.4 (0.49)		x		x
afraid	AM11AFHL		sad	AM16SAHR	AM10SAHR		0.81 (0.39)	0.84 (0.37)		x	x	x
afraid	AM13AFS		sad	AM22SAS	AM09SAS		0.49 (0.5)	0.48 (0.5)		x	x	x
afraid	AM25AFHL		sad	AM12SAHR	AM30SAHL		0.61 (0.49)	0.44 (0.5)
afraid	BM23AFHL		sad	AM13SAHL	BM31SAHR		0.94 (0.24)	0.45 (0.5)		x	x	x
afraid	BM31AFS		sad	AM01SAS	AM10SAS		0.93 (0.27)	0.84 (0.37)		x	x
afraid	AF02AFHL		surprised	AF35SUHR	AF18SUHL		0.74 (0.44)	0.74 (0.44)		x		x
afraid	AF05AFHR		surprised	AF28SUHR	AF32SUHL		0.73 (0.45)	0.44 (0.5)		x	x	x
afraid	AF14AFS		surprised	AF19SUS	AF08SUS		0.36 (0.48)	0.55 (0.5)		x	x	x
afraid	AF15AFHR		surprised	BF23SUHL	BF03SUHL		0.75 (0.44)	0.14 (0.35)
afraid	AF21AFHR		surprised	AF14SUHR	AF11SUHL		0.26 (0.44)	0.46 (0.5)
afraid	AM02AFS		surprised	BM11SUS	AM15SUS		0.88 (0.33)	0.14 (0.35)
afraid	AM09AFHR		surprised	AM17SUHL	AM18SUHL		0.79 (0.41)	0.36 (0.48)
afraid	AM10AFS		surprised	AM20SUS	AM26SUS		0.24 (0.43)	0.44 (0.5)
afraid	AM16AFHR		surprised	AM07SUHR	AM26SUHR		0.73 (0.45)	0.33 (0.47)
afraid	AM17AFHL		surprised	AM22SUHR	BM11SUHR		0.74 (0.44)	0.63 (0.49)				x
afraid	AM19AFHR		surprised	AM03SUHR	BM32SUHR		0.89 (0.32)	0.75 (0.44)		x	x	x
afraid	BF18AFS		surprised	AF16SUS	AF12SUS		0.6 (0.49)	0.18 (0.38)
angry	AF01ANHR		disgusted	AF04DIHL	AF03DIHR		0.75 (0.44)	0.96 (0.19)		x		x
angry	AF06ANHL		disgusted	AF16DIHR	AF01DIHR		0.39 (0.49)	0.68 (0.47)		x	x
angry	AF21ANS		disgusted	BF07DIS	BF29DIS		0.94 (0.24)	0.98 (0.16)		x		x
angry	AF24ANHR		disgusted	AF10DIHL	AF17DIHL		0.95 (0.22)	0.46 (0.5)
angry	AF29ANS		disgusted	AF16DIS	AF13DIS		0.85 (0.36)	0.98 (0.16)		x	x
angry	AM03ANHL		disgusted	BM18DIHR	BM21DIHR		0.88 (0.33)	0.61 (0.49)		x	x
angry	AM13ANS		disgusted	AM05DIS	AM20DIS		0.65 (0.48)	0.96 (0.19)		x		x
angry	AM18ANHR		disgusted	AM17DIHL	BM11DIHL		0.51 (0.5)	0.94 (0.24)		x	x
angry	AM20ANHR		disgusted	AM19DIHL	AM16DHR		0.61 (0.49)	0.95 (0.22)		x	x
angry	BF26ANHR		disgusted	AF24DIHL	AF34DIHR		0.53 (0.5)	0.98 (0.16)		x	x	x
angry	BM22ANS		disgusted	AM01DIS	AM13DIS		0.58 (0.5)	0.84 (0.37)		x	x	x
angry	BM35ANHL		disgusted	BM26HR	BM24DIHL		0.58 (0.5)	0.51 (0.5)
angry	AF04ANHL		happy	AF10HAHL	AF06HAHR		0.99 (0.11)	0.95 (0.22)		x	x	x
angry	AF07ANS		happy	AF08HAS	AF11HAS		0.96 (0.19)	0.91 (0.28)		x	x	x
angry	AF13ANS		happy	AF12HAS	AF15HAS		0.68 (0.47)	0.66 (0.48)		x	x	x
angry	AF18ANHL		happy	AF04HAHL	AF01HAHR		0.93 (0.27)	0.46 (0.5)		x	x
angry	AF21ANHL		happy	AF11HAHL	AF07HAHL		1 (0)	0.91 (0.28)
angry	AM12ANHL		happy	AM23HAHL	AM05HAHL		0.94 (0.24)	0.75 (0.44)		x	x	x
angry	AM14ANS		happy	AM21HAS	AM29HAS		0.89 (0.32)	0.83 (0.38)		x	x	x
angry	AM30ANHL		happy	AM09HAHR	AM04HAHL		0.95 (0.22)	0.95 (0.22)		x	x
angry	BF34ANHL		happy	AF120HAHR	BF35HAHL		1 (0)	0.43 (0.5)		x		x
angry	BM10ANS		happy	BM02HAS	BM34HAS		0.85 (0.36)	0.39 (0.49)
angry	BM29ANHL		happy	AM26HAHL	AM21HAHR		0.93 (0.27)	0.98 (0.16)		x		x
angry	BM32ANHR		happy	AM14HAHR	AM33HAHR		0.84 (0.37)	0.94 (0.24)		x	x	x
disgusted	AF05DIHR		angry	AF22ANHL	AF35ANHL		0.48 (0.5)	0.65 (0.48)		x	x
disgusted	AF12DIS		angry	AF05ANS	BF26ANS		0.85 (0.36)	0.84 (0.37)		x	x	x
disgusted	AF14DIS		angry	AF16ANS	AF03ANS		0.5 (0.5)	0.23 (0.42)
disgusted	AF23DIHL		angry	AF08ANHL	AF29ANHL		0.43 (0.5)	0.64 (0.48)			x
disgusted	AM10DIHL		angry	AM01ANHL	AM27ANHL		0.85 (0.36)	0.55 (0.5)		x	x
disgusted	AM13DIHR		angry	AM02ANHR	BM04ANHL		0.38 (0.49)	0.56 (0.5)		x	x	x
disgusted	AM14DIHL		angry	BM31ANHL	AM06ANHR		0.51 (0.5)	0.68 (0.47)
disgusted	AM15DIHR		angry	AM25ANHL	AM13ANHR		0.44 (0.5)	0.43 (0.5)
disgusted	BF27DIHL		angry	AF05ANHR	AF26ANHL		0.58 (0.5)	0.83 (0.38)		x	x	x
disgusted	BF29DIHR		angry	AF19ANHL	AF30ANHL		0.76 (0.43)	0.86 (0.35)		x	x
disgusted	BM04DIS		angry	AM07ANS	AM16ANS		0.81 (0.39)	0.88 (0.33)		x	x	x
disgusted	BM34DIS		angry	AM23ANS	AM24ANS		0.76 (0.43)	0.8 (0.4)		x	x	x
disgusted	AF22DIHL		sad	AF17SAHR	AF15SAHL		0.55 (0.5)	0.8 (0.4)		x
disgusted	AF34DIS		sad	AF20SAS	BF25SAS		0.96 (0.19)	0.64 (0.48)		x		x
disgusted	AM01DIHL		sad	AM06SAHR	AM24SAHR		0.73 (0.45)	0.51 (0.5)		x		x
disgusted	AM09DIHL		sad	BM21SAHL	AM07SAHL		0.85 (0.36)	0.55 (0.5)		x		x
disgusted	AM11DIS		sad	AM33SAS	AM33SAS		0.46 (0.5)	0.1 (0.3)
disgusted	AM29DIHL		sad	AM16SAHR	AM05SAHL		0.6 (0.49)	0.43 (0.5)
disgusted	BF06DIHL		sad	AF22SAHL	AF09SAHL		0.44 (0.5)	0.1 (0.3)
disgusted	BF18DIHL		sad	AF19SAHL	AF20SAHL		0.79 (0.41)	0.43 (0.5)
disgusted	BF20DIS		sad	AF14SAS	AF12SAS		0.86 (0.35)	0.9 (0.3)		x
disgusted	BF31DIHL		sad	BF24SAHR	AF27SAHR		0.88 (0.33)	0.28 (0.45)
disgusted	BM28DIS		sad	BM19SAS	BM03SAS		0.83 (0.38)	0.83 (0.38)		x	x	x
disgusted	BM31DIHL		sad	AM10SAHR	AM25SAHR		0.34 (0.48)	0.34 (0.48)
happy	AF03HAS		angry	BF06ANS	AF35ANS		0.94 (0.24)	0.99 (0.11)		x		x
happy	AF08HAHR		angry	AF09ANHL	AF27ANHR		0.96 (0.19)	0.98 (0.16)		x	x
happy	AF12HAHR		angry	AF13ANHR	AF33ANHL		0.88 (0.33)	0.93 (0.27)		x
happy	AF13HAHR		angry	AF23ANHL	AF15ANHL		0.99 (0.11)	0.98 (0.16)		x	x	x
happy	AF15HAHL		angry	AF31ANHL	AF07ANHL		0.84 (0.37)	1 (0)		x	x
happy	AF20HAS		angry	AF18ANS	AF22ANS		0.9 (0.3)	0.98 (0.16)		x	x	x
happy	AM13HAHL		angry	AM05ANHL	AM22ANHL		0.99 (0.11)	1 (0)		x
happy	AM20HAHR		angry	BM26ANHL	AM21ANHL		0.95 (0.22)	1 (0)		x
happy	AM33HAS		angry	BM32ANS	BM25ANS		0.83 (0.38)	0.81 (0.39)		x	x	x
happy	BM01HAHL		angry	AM09ANHL	AM24ANHL		0.94 (0.24)	0.98 (0.16)		x	x
happy	BM28HAS		angry	AM34ANS	AM29ANS		0.94 (0.24)	0.98 (0.16)		x
happy	BM34HAHL		angry	BM10ANHR	AM16ANHL		0.91 (0.28)	0.96 (0.19)		x	x	x
happy	AF03HAHR		surprised	AF04SUHL	AF22SUHR		0.44 (0.5)	1 (0)		x
happy	AF09HAS		surprised	AF01SUS	AF22SUS		0.81 (0.39)	0.99 (0.11)		x	x	x
happy	AF16HAP		surprised	AF17SUS	AF13SUS		0.84 (0.37)	0.79 (0.41)
happy	AF18HAHL		surprised	AF16SUHR	AF12SUHL		0.95 (0.22)	1 (0)
happy	AF19HAHR		surprised	AF05SUHL	AF01SUHR		0.95 (0.22)	0.99 (0.11)		x	x
happy	AF31HAHR		surprised	BF34SUHR	AF07SUHL		0.65 (0.48)	0.95 (0.22)		x	x
happy	AM03HAHR		surprised	AM23SUHR	AM25SUHL		0.86 (0.35)	0.89 (0.32)		x	x
happy	AM12HAS		surprised	AM23SUS	AM06SUS		1 (0)	0.99 (0.11)		x
happy	AM18HAHL		surprised	AM09SUHL	AM01SUHR		0.95 (0.22)	1 (0)		x
happy	AM19HAHR		surprised	BM21SUHL	AM16SUHR		0.81 (0.39)	0.94 (0.24)		x
happy	AM24HAS		surprised	AM25SUS	AM02SUS		0.74 (0.44)	1 (0)		x	x
happy	AM25HAHR		surprised	AM04SUHR	AM06SUHL		0.89 (0.32)	0.95 (0.22)		x	x
sad	AF05SAHL		disgusted	BF15DIHL	AF14DIHR		0.38 (0.49)	0.9 (0.3)		x
sad	AF07SAHL		disgusted	AF08DIHR	AF13DIHR		0.38 (0.49)	0.98 (0.16)		x
sad	AF11SAS		disgusted	BF35DIS	AF19DIS		0.69 (0.47)	0.99 (0.11)		x	x	x
sad	AF16SAHR		disgusted	AF09DIHL	AF12DIHL		0.6 (0.49)	0.23 (0.42)
sad	AF17SAS		disgusted	AM12DIS	BF32DIS		0.9 (0.3)	0.85 (0.36)
sad	AF30SAHR		disgusted	BF20DIHL	BF35DIHR		0.93 (0.27)	0.7 (0.46)		x	x
sad	AM02SAHL		disgusted	BM34DIHR	AM30DIHL		0.26 (0.44)	0.81 (0.39)		x
sad	AM03SAHR		disgusted	AM28DIHR	BM04DIHR		0.54 (0.5)	0.89 (0.32)		x	x
sad	AM11SAHL		disgusted	AM25DIHR	AM20DIHR		0.88 (0.33)	0.96 (0.19)		x
sad	AM27SAHL		disgusted	AM22DIHR	BM23DIHL		0.94 (0.24)	0.44 (0.5)		x
sad	BM08SAS		disgusted	BM18DIS	AM22DIS		0.95 (0.22)	0.8 (0.4)		x
sad	BM18SAHL		disgusted	AM04AFHR	AM06AFHL		0.7 (0.46)	0.93 (0.27)		x
sad	BM21SAS		disgusted	BM35DIS	AM03DIS		0.66 (0.48)	0.89 (0.32)		x	x	x
sad	AF08SAHR		fearful	BF11AFHL	BF27AFHR		0.51 (0.5)	0.51 (0.5)		x	x
sad	AF10SAHL		fearful	AF05AFHR	BF25AFHR		0.61 (0.49)	0.93 (0.27)
sad	AF13SAS		fearful	BF26AFS	BF25AFS		0.7 (0.46)	1 (0)
sad	AF18SAHL		fearful	AF22AFHR	AF30AFHL		0.79 (0.41)	0.9 (0.3)		x	x
sad	AF21SAS		fearful	AF15AFS	BF07AFS		0.43 (0.5)	0.91 (0.28)
sad	AF34SAHL		fearful	BF26AFHR	AF33AFHL		0.96 (0.19)	0.85 (0.36)		x	x
sad	AM01SAHL		fearful	AM14AFHR	AM22SAHR		0.91 (0.28)	0.8 (0.4)		x	x
sad	AM06SAS		fearful	BM16AFS	AM09AFS		0.65 (0.48)	0.9 (0.3)		x	x
sad	BM19SAHL		fearful	BM34AFHR	AM05AFHR		0.79 (0.41)	0.81 (0.39)
sad	BM20SAHR		fearful	AM03AFHL	BM31AFHR		0.53 (0.5)	0.34 (0.48)
sad	BM29SAS		fearful	AM20AFS	AM11AFS		0.51 (0.5)	0.98 (0.16)		x	x
surprised	AF08SUHL		fearful	BF31AFHL	AF14AFHR		0.54 (0.5)	0.48 (0.5)
surprised	AF09SUHL		fearful	AF16AFHL	BF19AFHL		0.69 (0.47)	0.89 (0.32)			x
surprised	AF11SUS		fearful	AF08AFS	AF17AFS		0.73 (0.45)	0.88 (0.33)		x
surprised	AF14SUS		fearful	BF05AFS	BF19AFS		0.7 (0.46)	0.89 (0.32)
surprised	AF19SUHR		fearful	AF24AFHR	AF01AFHL		0.75 (0.44)	0.94 (0.24)		x
surprised	AF29SUHR		fearful	BF06AFHR	AF28AFHL		0.91 (0.28)	0.86 (0.35)		x	x
surprised	AM01SUS		fearful	BM34AFS	AM14AFS		0.71 (0.46)	0.88 (0.33)		x		x
surprised	AM10SUHR		fearful	AM24AFHL	AM35AFHL		0.64 (0.48)	0.91 (0.28)		x	x	x
surprised	AM12SUHL		fearful	AM32AFHL	AM13AFHR		0.7 (0.46)	0.79 (0.41)				x
surprised	AM14SUHR		fearful	BM28AFHR	AM29AFHL		0.73 (0.45)	0.85 (0.36)		x
surprised	BM08SUHL		fearful	AM13AFHR	AM02AFHR		0.6 (0.49)	0.86 (0.35)		x	x
surprised	BM19SUS		fearful	AM08AFS	BM27AFS		0.58 (0.5)	0.83 (0.38)		x
surprised	AF04SUS		happy	AM12HAS	AM16HAS		0.49 (0.5)	0.36 (0.48)
surprised	AF17SUHL		happy	AF14HAHR	AF05HAHL		0.99 (0.11)	0.88 (0.33)		x	x
surprised	AF20SUHL		happy	AF21HAHL	AF22HAHR		0.99 (0.11)	0.86 (0.35)		x	x
surprised	AM03SUS		happy	AM19HAS	AM01HAS		0.98 (0.16)	0.95 (0.22)		x
surprised	AM07SUHR		happy	AM011HAHL	AM08HAHL		0.95 (0.22)	0.69 (0.47)		x	x	x
surprised	AM13SUHL		happy	AF16HAHR	AF09HAHR		0.36 (0.48)	0.81 (0.39)
surprised	AM15SUHR		happy	BM02HAHL	AM24HAHL		0.95 (0.22)	0.76 (0.43)
surprised	AM21SUS		happy	AM04HAS	AM07HAS		1 (0)	0.93 (0.27)		x
surprised	AM27SUHR		happy	AM12HAHL	AM06HAHL		0.96 (0.19)	0.76 (0.43)		x
surprised	AM28SUHL		happy	AM16HAHL	AM10HAHR		0.98 (0.16)	0.95 (0.22)		x	x	x
surprised	BF26SUHR		happy	AF23HAHR	BF17HAHR		0.88 (0.33)	0.79 (0.41)			x
surprised	BF32SUS		happy	AF14HAS	AF33HAS		0.98 (0.16)	0.93 (0.27)
Notes
(a) Some distractors are flipped horizontally to face same direction as target in experiment
(b) 'x' signifies that item was included
